# Supplementary material for: Cyclosporin A as a Source for a Novel Insecticidal Product for Controlling Spodoptera frugiperda
Source: Toxins (Basel). 2022 Oct 21;14(10):721. doi: 10.3390/toxins14100721 (PMC9610628; doi:10.3390/toxins14100721)
Supplement: Supplementary file 1 [file toxins-14-00721-s001.zip]

Archive with 1 entries (1 files):
- toxins-1912743-supplementary.pdf
